# Supplementary material for: Sensitization Potential of the Major Soybean Allergen Gly m 4 and Its Cross-Reactivity with the Birch Pollen Allergen Bet v 1
Source: Int J Mol Sci. 2025 Mar 24;26(7):2932. doi: 10.3390/ijms26072932 (PMC11988912; doi:10.3390/ijms26072932)
Supplement: Supplementary file 1 [file ijms-26-02932-s001.zip]

Archive with 1 entries (1 files):
- ijms-3492229-supplementary.pdf
